# Supplementary material for: Association between plasma glucuronic acid levels and clinical features in schizophrenia
Source: BJPsych Open. 2025 Mar 31;11(3):e77. doi: 10.1192/bjo.2025.20 (PMC12052599; doi:10.1192/bjo.2025.20)
Supplement: Toriumi et al. supplementary material [file S2056472425000201sup001.xlsx]

## Sheet: Suppl Table S1
Supplementary Table S1: Demographic Sumamry in patients with schizophrenia (see ref. 17)
	N	Scores a
Age (years)	218	45.9 ± 11.5
Sex (male/female)	218	116/102
BMI (kg/m2)	56	23.2 ± 5.35
HbA1c (%)	211	5.4 ± 0.4
eGFR (ml/min/1.73m2)	218	85.5 ± 14.3
Abbreviations: BMI, body mass index; HbA1C, hemoglobin A1C; eGFR, estimated glomerular filtration rate; PEN, pentosidine.
aClassification or mean ± standard deviation (SD) was shown.

## Sheet: Suppl Table S2
Supplementary Table S2: Summary in demographic and clinical data
ID	SEX	AGE	GlcA	log(GlcA)	Inpatients=1, Outpatients=0	Family history (Yes=1/None=0)	Education years	Onset (year)	Disease duration (year)	Number of hospitalization	Hospitalization duration (year)	Psychotropics (PT) (mmol/day)	log(PT)	PANSS Total positive symptom score	PANSS Total negative symptom score	PANSS Total general psychopathology score	PANSS Total score
SCZ001	M	53	0.195384	-0.70911	1
SCZ002	F	41	0.195384	-0.70911	0	0	14	34	7	3	0.208333	48.0092	1.68132
SCZ003	M	56	0.916761	-0.0377437	0	0	16	37	19	2	0.416	11.1727	1.04816
SCZ004	F	40	0.195384	-0.70911	0
SCZ005	M	60	0.61569	-0.210638	0	0	16	21	39	4		43.8453	1.64192
SCZ006	M	52	0.854532	-0.0682715	1
SCZ007	F	41	0.195384	-0.70911	0	1	10	15	25	2	0.791667	435.928	2.63941
SCZ008	F	44	0.420939	-0.375781	0	0	13	31	13	1	0.25	67.2737	1.82785
SCZ009	F	60	0.195384	-0.70911	1
SCZ010	F	43	0.491982	-0.30805	0	0	14			1		142.326	2.15328
SCZ011	M	32	0.195384	-0.70911	0	0	12	17	15	4	1.08333	64.0123	1.80626
SCZ012	M	56	0.195384	-0.70911	1
SCZ013	M	55	0.195384	-0.70911	1	1
SCZ014	F	57	0.195384	-0.70911	0	0	12	20	37	3	1	68.7008	1.83696
SCZ015	M	36	0.665123	-0.177098	1	1	9	29	7	4	2	17.5597	1.24452
SCZ016	F	58	0.195384	-0.70911	1
SCZ017	M	35	0.48225	-0.316728	0
SCZ018	M	52	0.663357	-0.178253	0	0	10	16	36	10	6.17	7424.3	3.87066
SCZ019	M	48	0.438634	-0.357898	0	0	10.5	22	26	10	12.75	1076.67	3.03208
SCZ020	F	60	0.437729	-0.358794	1
SCZ021	F	58	0.579648	-0.236836	1
SCZ022	M	70	0.195384	-0.70911	1	1	9	22	47	8	15.083	294.879	2.46964
SCZ023	M	60	0.62743	-0.202434	1	1
SCZ024	F	50	0.429335	-0.367203	1
SCZ025	M	50	0.634354	-0.197668	0	0	16	50	0	1	0.0275	114.17	2.05755
SCZ026	F	56	0.632531	-0.198918	1
SCZ027	M	60	0.403137	-0.394548	1	0	8	15	45	12	2	463.385	2.66594
SCZ028	F	61	1.02764	0.0118416	0	0	12	19	42	3	1.08333	147.154	2.16777
SCZ029	M	53	0.604781	-0.218402	0	0	16			1	0.25	96.6586	1.98524
SCZ030	M	40	0.700301	-0.154716	1	0	12	21	19	2	0.875	1824.5	3.26114
SCZ031	M	65	0.195384	-0.70911	0	0		27	38	1		378.306	2.57784
SCZ032	M	42	0.431943	-0.364573	0	0	12	18	24	2	0.33333	349.158	2.54302
SCZ033	F	58	0.473608	-0.324581	1
SCZ034	M	59	0.195384	-0.70911	1	1	9	29	29	3		3639.56	3.56105
SCZ035	F	43	0.659565	-0.180742	0	0	14			3	0.16	81.0323	1.90866
SCZ036	F	45	0.249476	-0.602971	0	0	16	41	4	0	0	12.2682	1.08878
SCZ037	F	58	0.282135	-0.549543	1
SCZ038	M	60	0.518876	-0.284936	1
SCZ039	F	61	0.393458	-0.405101	0	1	13	35	26	2	0.583333	170.754	2.23237
SCZ040	M	35	0.195384	-0.70911	0	0	12	23	12	9	TZ121
SCZ041	M	47	0.634354	-0.197668	0	0	16	42	5	1	0.083	35.8018	1.55391
SCZ042	F	30	0.605419	-0.217944	0
SCZ043	F	66	0.195384	-0.70911	1
SCZ044	F	60	0.810123	-0.091449	0	1	16	35	25	5	2.91667	2562.14	3.4086
SCZ045	M	30	0.195384	-0.70911	0	1	12	21	9	2	0.67	53.8427	1.73113
SCZ046	F	47	0.308966	-0.510089	1
SCZ047	F	37	0.684852	-0.164403	0	0	18	30	7	1	0.333333	41.498	1.61803
SCZ048	F	33	0.195384	-0.70911	0
SCZ049	M	27	0.528252	-0.277159	1	0	9	17	10	1	3.16666	112.805	2.05233
SCZ050	F	27	0.195384	-0.70911	0	0	16	25	2	1	0.083	55.863	1.74712
SCZ051	M	40	0.660059	-0.180417	0	0	16	22	18	7	0.666666	70.7864	1.84995
SCZ052	M	52	0.592588	-0.227247	1
SCZ053	M	56	0.883241	-0.0539207	0		16	35	30	1	0.093	41.3442	1.61641
SCZ054	M	30	0.450582	-0.346226	0
SCZ055	M	58	0.770377	-0.113297	1
SCZ056	M	41	0.763249	-0.117333	0							2940.1	3.46836
SCZ057	M	49	0.715861	-0.145171	0	1	16	20	29	0	0	89.3336	1.95101
SCZ058	F	42	0.512138	-0.290613	1	1	12	28	14
SCZ059	M	36	0.310805	-0.507512	1
SCZ060	M	29	0.533592	-0.27279	0	0	17	17	12	2	0.333	388.125	2.58897
SCZ061	M	43	0.517835	-0.285808	0	0	16	31	11	9	2.5	593.369	2.77332
SCZ062	M	37	0.460491	-0.336778	1
SCZ063	M	48	0.547018	-0.261998	0	0	16	21	27	3	1.75	331.343	2.52028
SCZ064	M	36	0.471712	-0.326323	1	1
SCZ065	M	25	0.568283	-0.245435	0	0	16	22	3	1	0.42	508.008	2.70587
SCZ066	M	60	0.653472	-0.184773	0	1	12	26	34	0	0	69.8457	1.84414
SCZ067	M	51	1.41775	0.151601	1
SCZ068	M	57	0.371825	-0.429662	1
SCZ069	M	34	0.553523	-0.256864	0
SCZ070	F	50	0.762013	-0.118038	1	0	9	29	21	8	5.5	306.885	2.48698
SCZ071	F	31	0.408749	-0.388544	0	0	12	24	7	1	0.583333	80.7965	1.90739
SCZ072	M	41	0.409554	-0.387689	0
SCZ073	M	44	0.858855	-0.0660799	0							639.691	2.80597
SCZ074	M	54	0.546917	-0.262079	1	0	12	20	34	11	15.3	1655.76	3.219	28	33	48	109
SCZ075	M	53	0.610749	-0.214137	0	0	15.5	25	28	2	1.375	96.2947	1.9836
SCZ076	M	38	0.165434	-0.781376	1	1
SCZ077	M	28	0.952703	-0.0210426	1	0	9	14	14	4	3	3302.69	3.51887
SCZ078	M	44	0.568605	-0.245189	0
SCZ079	M	54	0.422969	-0.373691	0	1
SCZ080	F	33	0.710271	-0.148576	1	1	12	24	9	5	0.625	599.532	2.77781
SCZ081	M	36	0.305341	-0.515215	0
SCZ082	M	59	0.388436	-0.41068	1
SCZ083	F	41	0.596679	-0.224259	0	1	14	28	14	4	0.91666	5101.15	3.70767
SCZ084	F	58	1.34306	0.128096	0	0	12	40	18	3	4.16667	267.136	2.42673
SCZ085	F	43	0.419584	-0.377181	0
SCZ086	M	27	0.433951	-0.362559	0	1	16	19	8	3	0.3	215.976	2.3344
SCZ087	M	39	0.750137	-0.12486	0
SCZ088	M	27	0.648593	-0.188028	0	0	15	24	3	2	0.33333	38.4275	1.58464
SCZ089	M	39	0.62821	-0.201895	0	0	9	20	19	2	2.42	779.33	2.89172
SCZ090	M	35	0.524341	-0.280386	0
SCZ091	M	48	0.582798	-0.234482	1
SCZ092	F	24	0.602367	-0.220139	1	1	10.5	16	8	2	0.166666	26.6028	1.42493
SCZ093	M	57	0.739187	-0.131245	1		9	23	34	5	1.3	21.0005	1.32223	16	10	23	49
SCZ094	F	40	0.191	-0.718967	0
SCZ095	M	28	0.41219	-0.384903	0	0	16	32	6	1	0.1	5722.27	3.75757
SCZ096	F	58	0.507809	-0.2943	0
SCZ097	F	29	0.165434	-0.781376	1
SCZ098	M	60	0.904648	-0.0435204	1
SCZ099	F	50	0.165434	-0.781376	1
SCZ100	M	57	0.165434	-0.781376	0
SCZ101	M	29	0.370808	-0.430851	0	1	12	18	11	3	2.67	101.485	2.0064
SCZ102	M	42	0.537766	-0.269406	0	1	16	37	5	1	0.08333	128.262	2.1081
SCZ103	F	37	0.326624	-0.485952	0
SCZ104	F	38	0.2674	-0.572838	0	0	12	17	21	1	0.33333	581.468	2.76453
SCZ105	F	54	0.667129	-0.17579	1	0	9	50	4	2	0.58	192.385	2.28417
SCZ106	M	36	0.679947	-0.167525	1	0	12	26	10	4	5.33	106.211	2.02617	7	11	22	40
SCZ107	F	37	0.354094	-0.450882	1
SCZ108	F	53	0.517715	-0.285909	0	0	16	45	8	0	0	6.86489	0.836633
SCZ109	F	31	0.722313	-0.141274	0
SCZ110	F	58	0.895263	-0.0480494	0	0	12	18	40	2	1.58	744.418	2.87182
SCZ111	M	57	0.342561	-0.465263	0	1	13	19	38	2	5	33.8809	1.52995
SCZ112	F	33	0.415555	-0.381372	0	0	14	29	4	2	1.08333	59.1006	1.77159
SCZ113	M	27	0.768958	-0.114097	1	1	12	25	2	1	1.25	57.5108	1.75975
SCZ114	F	37	0.332985	-0.477576	0
SCZ115	F	42	0.862823	-0.0640785	0	1	12	22	20	1	0.0416666	444.035	2.64742
SCZ116	M	37	0.795247	-0.0994978	0	0	12	32	5	1	0.33333	656.959	2.81754
SCZ117	F	25	0.45069	-0.346122	1
SCZ118	M	43	0.489012	-0.31068	0							673.174	2.82813
SCZ119	F	35	0.631811	-0.199413	0	0	14	32	3	1	0.0833333	35.1195	1.54555
SCZ120	M	41	0.756116	-0.121412	1	0	13	19	22	6	15.13	316.941	2.50098
SCZ121	F	38	0.740141	-0.130685	1	1	12	33	5	1	0.25	127.466	2.10539
SCZ122	F	24	0.447493	-0.349214	0	1	12	17	7	2	1.08333	9843.39	3.99314
SCZ123	F	34	0.195154	-0.709623	0
SCZ124	F	38	0.279147	-0.554167	0
SCZ125	F	20	0.358799	-0.445149	0	1	11	17	5	10	1.7575	897.568	2.95307
SCZ126	F	36	0.438622	-0.357909	1	1	14	30	6	9	0.58	4847.01	3.68547
SCZ127	M	40	0.385091	-0.414437	0	0	15	33	7	2	0.416666	3647.33	3.56198
SCZ128	M	43	0.482608	-0.316406	1	0	13	26	18	3	1.75	649.181	2.81237
SCZ129	M	56	0.569677	-0.244371	0	1	12	36	21	1	0.02	363.991	2.56109
SCZ130	M	41	0.599978	-0.221865	0	1	9	18	22	0	0	531.555	2.72555
SCZ131	M	40	0.633116	-0.198516	1	0	13	22	19	4	8.33	2571.77	3.41023
SCZ132	M	47	0.78299	-0.106244	0	1	13	20	27	5	1.08333	274.497	2.43854
SCZ133	M	66	1.24349	0.0946412	0		16	17	49		0.666	2021.58	3.30569	20	21	44	85
SCZ134	M	44	0.367741	-0.434458	1	0	13	22	22	3	15.9	490.233	2.6904
SCZ135	M	63	1.37397	0.137979	1
SCZ136	M	27	0.316686	-0.499372	1
SCZ137	M	40	0.81149	-0.0907167	1	1	10	20	19	5	12.25	3545.54	3.54968
SCZ138	M	53	0.634354	-0.197668	0	0	16	20	33	7	10.4167	1168.68	3.0677
SCZ139	F	63	1.14432	0.0585465	0	0	14	57	6	0	0	6450.38	3.80959
SCZ140	M	48	0.805241	-0.094074	1	0	8	14	32	3	29.75	8524.42	3.93067	26	31	46	103
SCZ141	F	46	0.621886	-0.206289	1	1	12	17	29	25	22.08	4931.1	3.69294
SCZ142	F	50	0.465904	-0.331703	1
SCZ143	F	50	0.195384	-0.70911	1	0	9	24	26	2	23.75	3527.22	3.54743
SCZ144	M	55	0.379629	-0.42064	1	0	10.5	23	31	7	27.66	3053.83	3.48485	27	21	36	84
SCZ145	M	45	1.49702	0.175228	1
SCZ146	F	45	0.195384	-0.70911	0	1	14	25	20	4	1.583	3621.89	3.55894	10	13	22	45
SCZ147	F	56	0.755991	-0.121484	1	1
SCZ148	M	53	0.195384	-0.70911	1	1
SCZ149	M	32	0.74775	-0.126244	0	1	10	23	9	1	3.16667	2238.38	3.34993	15	12	23	50
SCZ150	M	38	0.718527	-0.143557	0	0	12	35	3	1	0.291667	1818.75	3.25977
SCZ151	M	59	0.834613	-0.0785148	1
SCZ152	F	39	0.496771	-0.303844	0
SCZ153	M	52	0.588779	-0.230048	1
SCZ154	M	65	0.701057	-0.154247	1
SCZ155	M	60	0.195384	-0.70911	1	1	9.5	15	41		46	1601.67	3.20457	37	31	52	120
SCZ156	F	37	1.21432	0.0843328	1	1
SCZ157	M	59	1.21803	0.0856564	1	1	9	19	40	2	8.16	1689.39	3.22773	12	17	30	59
SCZ158	F	60	1.03472	0.0148216	1	1
SCZ159	M	27	0.636177	-0.196422	0	1	12	15	12	4	0.73	8240.37	3.91595	23	22	47	92
SCZ160	M	31	1.10503	0.0433723	0	1	12	30	1	0	0	877.73	2.94336
SCZ161	M	46	1.20008	0.0792099	0	0	12	35	10	1	0.0416666
SCZ162	F	51	0.195384	-0.70911	1
SCZ163	M	53	1.42675	0.154348	1	0	22	25	28	3	22.75	963.487	2.98385
SCZ164	F	54	0.496465	-0.304111	1		12	31	23	14	7.666	16772.4	4.2246	22	17	36	75
SCZ165	M	60	1.97317	0.295164	1	1	12	19	42	9	37.92	1841.37	3.26514	14	24	41	79
SCZ166	F	49	1.36709	0.135798	0		12	19	30		1.416	830.872	2.91953	19	17	39	75
SCZ167	M	33	0.289625	-0.538164	1	0	14	32	1	1		231.708	2.36494
SCZ168	F	58	0.540379	-0.267301	1
SCZ169	F	43	0.741148	-0.130095	0
SCZ170	F	60	0.830574	-0.0806216	1							5394.91	3.73198
SCZ171	F	50	1.04739	0.0201092	1							2174.51	3.33736
SCZ172	F	23	1.24281	0.0944038	0
SCZ173	M	66	3.32853	0.522252	1	1	14	20	46	3	38.42	2697.91	3.43103	23	43	61	127
SCZ174	F	44	0.521173	-0.283018	1	1
SCZ175	M	61	0.663927	-0.177879	1
SCZ176	F	42	1.36565	0.135338	1	0	12	21	21	2	1.91667	1210.05	3.0828	8	14	22	44
SCZ177	F	43	0.195384	-0.70911	0	0	12.5	33	10	5	0.915	11091.7	4.045	9	9	24	42
SCZ178	F	31	0.195384	-0.70911	0	0	16	25	6	10	1.5	1127.67	3.05218	9	9	20	38
SCZ179	F	47	0.388056	-0.411105	1	1	9	30	17	3		159.257	2.2021	15	16	31	62
SCZ180	F	57	1.55173	0.190816	1	0	14	19	39	5	10.58	3710.15	3.56939	20	35	52	107
SCZ181	F	50	0.39413	-0.40436	0	0	12	17	28	1	0.916667	1457.49	3.1636	18	15	27	60
SCZ182	M	57	0.859492	-0.065758	0	0	12	16	41	3	5.17	636.917	2.80408	24	35	49	108
SCZ183	M	52	1.39311	0.143984	1	1	9	20	32	7	24.375	1851.77	3.26759	19	16	35	70
SCZ184	F	37	0.566888	-0.246503	1
SCZ185	F	50	0.649515	-0.187411	0	1	9	25	28	7	5.375	828.077	2.91807	13	20	29	62
SCZ186	M	38	0.612515	-0.212883	1	1	9	22	16	2	17	16774.9	4.22466	15	24	30	69
SCZ187	M	58	0.828002	-0.0819687	1	1	13	19	40	4	11	13837.2	4.14105	28	23	45	96
SCZ188	M	54	0.71172	-0.147691	1
SCZ189	M	58	0.742394	-0.129366	0	1	16	29	29	1	9	6267.89	3.79712	10	7	19	36
SCZ190	M	50	0.488471	-0.311161	1	1
SCZ191	F	60	0.376478	-0.424261	0
SCZ192	F	28	0.577875	-0.238166	0	0	14	22	6	2	0.46	1294.36	3.11205	9	12	22	43
SCZ193	F	40	0.617913	-0.209073	1
SCZ194	F	41	0.700156	-0.154805	1	1	12	16	25	5	2.96	1033.35	3.01425	18	12	31	61
SCZ195	F	57	0.667441	-0.175587	1	0	9	21	41	10	22.6	4037.5	3.60611
SCZ196	F	16	0.279175	-0.554123	0
SCZ197	M	54	0.165434	-0.781376	1
SCZ198	F	56	0.504847	-0.29684	0	0	16	26	30	4	2.25	23.0594	1.36285
SCZ199	M	16	1.21306	0.0838821	0		9	9	7		0.8333	2153.3	3.3331	30	46	77	153
SCZ200	M	56	0.708021	-0.149954	1
SCZ201	F	32	0.852547	-0.0692818	1
SCZ202	F	59	0.541058	-0.266756	1	0	12	19	40
SCZ203	M	38	0.390066	-0.408862	0
SCZ204	F	54	0.458162	-0.338981	0
SCZ205	M	60	1.1912	0.0759853	1
SCZ206	F	56	0.723182	-0.140752	1	0	16	20	36	11	21	7286.23	3.8625	21	15	29	65
SCZ207	F	50	0.461258	-0.336057	1
SCZ208	F	60	0.572954	-0.241881	1	1	9	34	24	6	8.541	136.743	2.1359
SCZ209	F	57	0.854276	-0.0684016	1	1	12	26	31	6	3.125	749.32	2.87467
SCZ210	F	57	1.19535	0.0774941	1
SCZ211	M	43	0.48444	-0.31476	0	0	12	29	14	0	0	3860.58	3.58665
SCZ212	M	34	0.554	-0.25649	1	1	12	19	15	2	3	516.585	2.71314	14	18	33	65
SCZ213	F	38	0.811497	-0.090713	1
SCZ214	F	48	0.857421	-0.0668057	1	1	12	19	29	2	25.9	7604.77	3.88109
SCZ215	F	49	0.913339	-0.0393681	1
SCZ216	F	45	0.545131	-0.263499	0		12	24	21		0.666	493.019	2.69286	19	21	36	76
SCZ217	F	43	0.553526	-0.256862	0	1	13	19	24	7	1.42	2578.35	3.41134	10	11	25	46
SCZ218	F	55	0.782299	-0.106627	0	1	16	37	18	3	1.333	165.077	2.21769	10	17	25	52
